# Supplementary material for: Ecotoxicity of Polyvinylidene Difluoride (PVDF) and Polylactic Acid (PLA) Microplastics in Marine Zooplankton
Source: Toxics. 2022 Aug 17;10(8):479. doi: 10.3390/toxics10080479 (PMC9416274; doi:10.3390/toxics10080479)
Supplement: Supplementary file 1 [file toxics-10-00479-s001.zip]

Archive with 3 entries (3 files):
- Di Giannantonio et al. Suppl. Video S1 PVDF.mp4
- Di Giannantonio et al. Suppl. Video S2 PLA.mp4
- toxics-1829390-supplementary.pdf
